# Supplementary material for: Global Burden of Nutritional Deficiencies among Children under 5 Years of Age from 2010 to 2019
Source: Nutrients. 2022 Jun 28;14(13):2685. doi: 10.3390/nu14132685 (PMC9268233; doi:10.3390/nu14132685)
Supplement: Supplementary file 1 [file nutrients-14-02685-s001.zip]

Archive with 1 entries (1 files):
- nutrients-1770786-supplementary.pdf
